# Supplementary material for: What does team science look like across the CTSA consortium? A qualitative analysis of the Great CTSA Team Science Contest submissions
Source: J Clin Transl Sci. 2021 Jul 12;5(1):e154. doi: 10.1017/cts.2021.812 (PMC8411266; doi:10.1017/cts.2021.812)
Supplement: Supplementary file 1 [file S2059866121008128sup.zip]

Archive with 3 entries (3 files):
- S2059866121008128sup001.pdf
- S2059866121008128sup002.pdf
- S2059866121008128sup003.pdf
